# Supplementary material for: Stability of Phenols, Antioxidant Capacity and Grain Yield of Six Rice Genotypes
Source: Plants (Basel). 2023 Jul 27;12(15):2787. doi: 10.3390/plants12152787 (PMC10421503; doi:10.3390/plants12152787)
Supplement: Supplementary file 1 [file plants-12-02787-s001.zip]

Archive with 1 entries (1 files):
- plants-2385314-supplementary.pdf
